# Supplementary material for: Acidification suppresses the natural capacity of soil microbiome to fight pathogenic Fusarium infections
Source: Nat Commun. 2023 Aug 22;14:5090. doi: 10.1038/s41467-023-40810-z (PMC10444831; doi:10.1038/s41467-023-40810-z)
Supplement: Supplementary file 4 — Supplementary Data 1 [file 41467_2023_40810_MOESM4_ESM.xlsx]

## Sheet: Supplementary data 1
Supplementary data 1 Taxonomic and node properties of the genera distributing in the five predictor phyla based on Random Forest modelling and co-occurrence network analysis.
Genus	Family	Order	Class	Phylum	Degree	Closeness centrality	Betweeness centrality	Eigenvector centrality
g_Gemmatimonas	f_Gemmatimonadaceae	o_Gemmatimonadales	c_Gemmatimonadetes	p_Gemmatimonadetes	144	0.704871	154.32	0.874017
g_Gemmatirosa	f_Gemmatimonadaceae	o_Gemmatimonadales	c_Gemmatimonadetes	p_Gemmatimonadetes	101	0.622785	101.263	0.63005
g_Uncultured_Gemmatimonadaceae_bacterium	f_Gemmatimonadaceae	o_Gemmatimonadales	c_Gemmatimonadetes	p_Gemmatimonadetes	98	0.621212	126.51	0.518808
g_Acidicaldus	f_Acetobacteraceae	o_Acetobacterales	c_Alphaproteobacteria	p_Alphaproteobacteria	104	0.627551	88.3989	0.610858
g_Belnapia	f_Acetobacteraceae	o_Acetobacterales	c_Alphaproteobacteria	p_Alphaproteobacteria	93	0.61194	63.5374	0.551655
g_Rhodopila	f_Acetobacteraceae	o_Acetobacterales	c_Alphaproteobacteria	p_Alphaproteobacteria	40	0.527897	21.8218	0.208421
g_Rhodovastum	f_Acetobacteraceae	o_Acetobacterales	c_Alphaproteobacteria	p_Alphaproteobacteria	146	0.704871	131.072	0.883604
g_Unidentified_Caulobacteraceae_bacterium	f_Caulobacteraceae	o_Caulobacterales	c_Alphaproteobacteria	p_Alphaproteobacteria	119	0.656	96.4959	0.736929
g_Caulobacter	f_Caulobacteraceae	o_Caulobacterales	c_Alphaproteobacteria	p_Alphaproteobacteria	144	0.702857	88.3341	0.892919
g_Phenylobacterium	f_Caulobacteraceae	o_Caulobacterales	c_Alphaproteobacteria	p_Alphaproteobacteria	166	0.75	157.622	0.982964
g_Uncultured_Caulobacteraceae_bacterium	f_Caulobacteraceae	o_Caulobacterales	c_Alphaproteobacteria	p_Alphaproteobacteria	124	0.663073	127.942	0.760944
g_Hirschia	f_Hyphomonadaceae	o_Caulobacterales	c_Alphaproteobacteria	p_Alphaproteobacteria	116	0.649077	57.4264	0.727599
g_Dongia	f_Dongiaceae	o_Dongiales	c_Alphaproteobacteria	p_Alphaproteobacteria	165	0.75	171.038	0.978908
g_Uncultured_Elsteraceae_bacterium	f_Elsteraceae	o_Elsterales	c_Alphaproteobacteria	p_Alphaproteobacteria	159	0.734328	267.458	0.91128
g_Micropepsis	f_Micropepsaceae	o_Micropepsales	c_Alphaproteobacteria	p_Alphaproteobacteria	104	0.625954	44.2374	0.660858
g_Uncultured_Micropepsaceae_bacterium	f_Micropepsaceae	o_Micropepsales	c_Alphaproteobacteria	p_Alphaproteobacteria	157	0.727811	143.167	0.947205
g_Uncultured_Rhizomicrobium_sp.	f_Micropepsaceae	o_Micropepsales	c_Alphaproteobacteria	p_Alphaproteobacteria	127	0.6703	115.424	0.782189
g_Reyranella	f_Reyranellaceae	o_Reyranellales	c_Alphaproteobacteria	p_Alphaproteobacteria	162	0.738739	138.111	0.96937
g_Uncultured_Reyranellaceae_bacterium	f_Reyranellaceae	o_Reyranellales	c_Alphaproteobacteria	p_Alphaproteobacteria	108	0.630769	71.3798	0.653835
g_Uncultured_AO839_bacterium	f_A0839	o_Rhizobiales	c_Alphaproteobacteria	p_Alphaproteobacteria	146	0.708934	112.081	0.895868
g_alphaI_cluster	f_Beijerinckiaceae	o_Rhizobiales	c_Alphaproteobacteria	p_Alphaproteobacteria	147	0.706897	147.288	0.894935
g_Bosea	f_Beijerinckiaceae	o_Rhizobiales	c_Alphaproteobacteria	p_Alphaproteobacteria	137	0.689076	58.3126	0.872338
g_Methylobacterium	f_Beijerinckiaceae	o_Rhizobiales	c_Alphaproteobacteria	p_Alphaproteobacteria	110	0.637306	95.7739	0.679828
g_Microvirga	f_Beijerinckiaceae	o_Rhizobiales	c_Alphaproteobacteria	p_Alphaproteobacteria	98	0.615	24.1446	0.634696
g_Neo-b11	f_Beijerinckiaceae	o_Rhizobiales	c_Alphaproteobacteria	p_Alphaproteobacteria	119	0.654255	104.497	0.7402
g_Psychroglaciecola	f_Beijerinckiaceae	o_Rhizobiales	c_Alphaproteobacteria	p_Alphaproteobacteria	49	0.538293	19.4425	0.304764
g_Devosia	f_Devosiaceae	o_Rhizobiales	c_Alphaproteobacteria	p_Alphaproteobacteria	133	0.68144	218.568	0.809293
g_Uncultured_Devosiaceae_bacterium	f_Devosiaceae	o_Rhizobiales	c_Alphaproteobacteria	p_Alphaproteobacteria	92	0.607407	21.6964	0.584562
g_Unidentified_Devosiaceae_bacterium	f_Devosiaceae	o_Rhizobiales	c_Alphaproteobacteria	p_Alphaproteobacteria	142	0.700855	204.359	0.861297
g_Filomicrobium	f_Hyphomicrobiaceae	o_Rhizobiales	c_Alphaproteobacteria	p_Alphaproteobacteria	125	0.663073	110.785	0.785194
g_Hyphomicrobium	f_Hyphomicrobiaceae	o_Rhizobiales	c_Alphaproteobacteria	p_Alphaproteobacteria	135	0.685237	100.24	0.826796
g_Pedomicrobium	f_Hyphomicrobiaceae	o_Rhizobiales	c_Alphaproteobacteria	p_Alphaproteobacteria	115	0.645669	50.169	0.713634
g_Kaistia	f_Kaistiaceae	o_Rhizobiales	c_Alphaproteobacteria	p_Alphaproteobacteria	125	0.664865	85.6105	0.769129
g_Labrys	f_Labraceae	o_Rhizobiales	c_Alphaproteobacteria	p_Alphaproteobacteria	137	0.687151	113.588	0.839295
g_Uncultured_Methyloligellaceae_bacterium	f_Methyloligellaceae	o_Rhizobiales	c_Alphaproteobacteria	p_Alphaproteobacteria	77	0.580189	70.2553	0.393227
g_Uncultured_Pleomorphomonadaceae_bacterium	f_Pleomorphomonadaceae	o_Rhizobiales	c_Alphaproteobacteria	p_Alphaproteobacteria	97	0.615	40.5395	0.60556
g_Allorhizobium-Neorhizobium-Pararhizobium-Rhizobium	f_Rhizobiaceae	o_Rhizobiales	c_Alphaproteobacteria	p_Alphaproteobacteria	158	0.732143	162.408	0.957859
g_Mesorhizobium	f_Rhizobiaceae	o_Rhizobiales	c_Alphaproteobacteria	p_Alphaproteobacteria	80	0.584323	22.3901	0.528561
g_Bauldia	f_Rhizobiales_Incertae_Sedis	o_Rhizobiales	c_Alphaproteobacteria	p_Alphaproteobacteria	105	0.630769	114.509	0.641749
g_Nordella	f_Rhizobiales_Incertae_Sedis	o_Rhizobiales	c_Alphaproteobacteria	p_Alphaproteobacteria	110	0.637306	65.6855	0.68287
g_Uncultured_Rhizobiales_Incertae_Sedis_bacterium	f_Rhizobiales_Incertae_Sedis	o_Rhizobiales	c_Alphaproteobacteria	p_Alphaproteobacteria	148	0.708934	115.892	0.907233
g_Uncultured_Hyphomicrobiaceae	f_Uncultured	o_Rhizobiales	c_Alphaproteobacteria	p_Alphaproteobacteria	82	0.595642	31.8795	0.498012
g_Afipia	f_Xanthobacteraceae	o_Rhizobiales	c_Alphaproteobacteria	p_Alphaproteobacteria	140	0.692958	109.262	0.847274
g_Bradyrhizobium	f_Xanthobacteraceae	o_Rhizobiales	c_Alphaproteobacteria	p_Alphaproteobacteria	156	0.725664	211.105	0.920854
g_Pseudolabrys	f_Xanthobacteraceae	o_Rhizobiales	c_Alphaproteobacteria	p_Alphaproteobacteria	120	0.656	112.01	0.717729
g_Pseudorhodoplanes	f_Xanthobacteraceae	o_Rhizobiales	c_Alphaproteobacteria	p_Alphaproteobacteria	157	0.725664	108.266	0.954934
g_Rhodoplanes	f_Xanthobacteraceae	o_Rhizobiales	c_Alphaproteobacteria	p_Alphaproteobacteria	160	0.734328	246.301	0.944805
g_Tardiphaga	f_Xanthobacteraceae	o_Rhizobiales	c_Alphaproteobacteria	p_Alphaproteobacteria	126	0.664865	82.3377	0.792622
g_Uncultured_Xanthobacteraceae_bacterium	f_Xanthobacteraceae	o_Rhizobiales	c_Alphaproteobacteria	p_Alphaproteobacteria	131	0.677686	193.889	0.734276
g_Unidentified_Xanthobacteraceae_bacterium	f_Xanthobacteraceae	o_Rhizobiales	c_Alphaproteobacteria	p_Alphaproteobacteria	69	0.573427	102.608	0.353935
g_Rhodobacter	f_Rhodobacteraceae	o_Rhodobacterales	c_Alphaproteobacteria	p_Alphaproteobacteria	115	0.649077	70.1673	0.706065
g_Uncultured_Rhodobacteraceae_bacterium	f_Rhodobacteraceae	o_Rhodobacterales	c_Alphaproteobacteria	p_Alphaproteobacteria	131	0.675824	109.946	0.804411
g_Uncultured_Rhodospirillaceae_bacterium	f_Rhodospirillaceae	o_Rhodospirillales	c_Alphaproteobacteria	p_Alphaproteobacteria	155	0.719298	145.802	0.936218
g_Uncultured_Rhodospirillales	f_Uncultured_Rhodospirillales	o_Rhodospirillales	c_Alphaproteobacteria	p_Alphaproteobacteria	135	0.683333	65.2701	0.841395
g_SM2D12_metagenome	f_SM2D12	o_Rickettsiales	c_Alphaproteobacteria	p_Alphaproteobacteria	120	0.650794	82.9428	0.740057
g_Uncultured_SM2D12_bacterium	f_SM2D12	o_Rickettsiales	c_Alphaproteobacteria	p_Alphaproteobacteria	127	0.666667	114.759	0.804671
g_Altererythrobacter	f_Sphingomonadaceae	o_Sphingomonadales	c_Alphaproteobacteria	p_Alphaproteobacteria	86	0.6	42.3259	0.520276
g_Novosphingobium	f_Sphingomonadaceae	o_Sphingomonadales	c_Alphaproteobacteria	p_Alphaproteobacteria	34	0.521186	70.4673	0.200597
g_Sphingomonas	f_Sphingomonadaceae	o_Sphingomonadales	c_Alphaproteobacteria	p_Alphaproteobacteria	85	0.592771	89.7366	0.512973
g_Unidentified_Sphingomonadaceae_bacterium	f_Sphingomonadaceae	o_Sphingomonadales	c_Alphaproteobacteria	p_Alphaproteobacteria	132	0.677686	99.697	0.808448
g_Uncultured_Bradyrhizobiaceae_bacterium	f_Uncultured_Bradyrhizobiaceae_bacterium	o_Uncultured	c_Alphaproteobacteria	p_Alphaproteobacteria	132	0.677686	111.458	0.798049
g_Unidentified_Stella_sp.	f_Unidentified	o_Uncultured	c_Alphaproteobacteria	p_Alphaproteobacteria	111	0.637306	84.9523	0.681532
g_Uncultured_A21b_bacterium	f_A21b	o_Betaproteobacteriales	c_Betaproteobacteria	p_Betaproteobacteria	131	0.675824	63.1596	0.824625
g_Aquabacterium	f_Burkholderiaceae	o_Betaproteobacteriales	c_Betaproteobacteria	p_Betaproteobacteria	66	0.557823	275.099	0.412585
g_Azohydromonas	f_Burkholderiaceae	o_Betaproteobacteriales	c_Betaproteobacteria	p_Betaproteobacteria	158	0.732143	223.687	0.943014
g_Caenimonas	f_Burkholderiaceae	o_Betaproteobacteriales	c_Betaproteobacteria	p_Betaproteobacteria	141	0.692958	85.1486	0.878176
g_Herbaspirillum	f_Burkholderiaceae	o_Betaproteobacteriales	c_Betaproteobacteria	p_Betaproteobacteria	78	0.584323	119.632	0.474078
g_Hylemonella	f_Burkholderiaceae	o_Betaproteobacteriales	c_Betaproteobacteria	p_Betaproteobacteria	146	0.700855	96.1859	0.907199
g_Ideonella	f_Burkholderiaceae	o_Betaproteobacteriales	c_Betaproteobacteria	p_Betaproteobacteria	127	0.672131	93.4229	0.777517
g_Lautropia	f_Burkholderiaceae	o_Betaproteobacteriales	c_Betaproteobacteria	p_Betaproteobacteria	125	0.663073	83.7901	0.768659
g_Leptothrix	f_Burkholderiaceae	o_Betaproteobacteriales	c_Betaproteobacteria	p_Betaproteobacteria	77	0.582938	31.2387	0.478645
g_Massilia	f_Burkholderiaceae	o_Betaproteobacteriales	c_Betaproteobacteria	p_Betaproteobacteria	134	0.68144	98.7548	0.81799
g_Noviherbaspirillum	f_Burkholderiaceae	o_Betaproteobacteriales	c_Betaproteobacteria	p_Betaproteobacteria	128	0.672131	69.6007	0.800845
g_Ottowia	f_Burkholderiaceae	o_Betaproteobacteriales	c_Betaproteobacteria	p_Betaproteobacteria	157	0.72997	169.008	0.935263
g_Oxalicibacterium	f_Burkholderiaceae	o_Betaproteobacteriales	c_Betaproteobacteria	p_Betaproteobacteria	44	0.532468	31.5347	0.251213
g_Paucibacter	f_Burkholderiaceae	o_Betaproteobacteriales	c_Betaproteobacteria	p_Betaproteobacteria	124	0.66129	125.513	0.770553
g_Pelomonas	f_Burkholderiaceae	o_Betaproteobacteriales	c_Betaproteobacteria	p_Betaproteobacteria	149	0.708934	126.469	0.903678
g_Ralstonia	f_Burkholderiaceae	o_Betaproteobacteriales	c_Betaproteobacteria	p_Betaproteobacteria	146	0.706897	160.4	0.893471
g_Ramlibacter	f_Burkholderiaceae	o_Betaproteobacteriales	c_Betaproteobacteria	p_Betaproteobacteria	158	0.72997	132.202	0.95446
g_Rhizobacter	f_Burkholderiaceae	o_Betaproteobacteriales	c_Betaproteobacteria	p_Betaproteobacteria	132	0.673973	80.3461	0.819521
g_Sphaerotilus	f_Burkholderiaceae	o_Betaproteobacteriales	c_Betaproteobacteria	p_Betaproteobacteria	145	0.702857	101.25	0.893092
g_Uncultured_Burkholderiaceae_bacterium	f_Burkholderiaceae	o_Betaproteobacteriales	c_Betaproteobacteria	p_Betaproteobacteria	147	0.708934	152.297	0.888356
g_Variovorax	f_Burkholderiaceae	o_Betaproteobacteriales	c_Betaproteobacteria	p_Betaproteobacteria	130	0.675824	76.551	0.824679
g_Gallionella	f_Gallionellaceae	o_Betaproteobacteriales	c_Betaproteobacteria	p_Betaproteobacteria	130	0.6703	65.5168	0.817963
g_Ellin6067	f_Nitrosomonadaceae	o_Betaproteobacteriales	c_Betaproteobacteria	p_Betaproteobacteria	165	0.74772	169.837	0.973413
g_IS-44	f_Nitrosomonadaceae	o_Betaproteobacteriales	c_Betaproteobacteria	p_Betaproteobacteria	119	0.65252	42.174	0.760617
g_mle1-7	f_Nitrosomonadaceae	o_Betaproteobacteriales	c_Betaproteobacteria	p_Betaproteobacteria	141	0.694915	212.194	0.800661
g_MND1	f_Nitrosomonadaceae	o_Betaproteobacteriales	c_Betaproteobacteria	p_Betaproteobacteria	140	0.694915	307.456	0.7798
g_Nitrosospira	f_Nitrosomonadaceae	o_Betaproteobacteriales	c_Betaproteobacteria	p_Betaproteobacteria	108	0.634021	153.667	0.650145
g_Uliginosibacterium	f_Rhodocyclaceae	o_Betaproteobacteriales	c_Betaproteobacteria	p_Betaproteobacteria	115	0.643979	112.397	0.712852
g_Uncultured_SC-I-84_bacterium	f_SC-I-84	o_Betaproteobacteriales	c_Betaproteobacteria	p_Betaproteobacteria	137	0.689076	236.532	0.75876
g_Uncultured_TRA3-20_bacterium	f_TRA3-20	o_Betaproteobacteriales	c_Betaproteobacteria	p_Betaproteobacteria	164	0.74772	381.011	0.950587
g_Bdellovibrio	f_Bdellovibrionaceae	o_Betaproteobacteriales	c_Betaproteobacteria	p_Betaproteobacteria	138	0.689076	123.08	0.866244
g_OM27_clade	f_Bdellovibrionaceae	o_Bdellovibrionales	c_Deltaproteobacteria	p_Deltaproteobacteria	109	0.632391	104.836	0.697059
g_Uncultured_Desulfarculaceae_bacterium	f_Desulfarculaceae	o_Desulfarculales	c_Deltaproteobacteria	p_Deltaproteobacteria	134	0.68144	152.822	0.778492
g_Uncultured_Amb-16S-1034_bacterium	f_Amb-16S-1034	o_Myxococcales	c_Deltaproteobacteria	p_Deltaproteobacteria	128	0.668478	66.0671	0.81368
g_Anaeromyxobacter	f_Archangiaceae	o_Myxococcales	c_Deltaproteobacteria	p_Deltaproteobacteria	81	0.587112	60.587	0.456608
g_Cystobacter	f_Archangiaceae	o_Myxococcales	c_Deltaproteobacteria	p_Deltaproteobacteria	134	0.679558	101.161	0.825842
g_BIrii41_metagenome	f_BIrii41	o_Myxococcales	c_Deltaproteobacteria	p_Deltaproteobacteria	163	0.740964	147.617	0.973529
g_Uncultured_BIrii41_bacterium	f_BIrii41	o_Myxococcales	c_Deltaproteobacteria	p_Deltaproteobacteria	161	0.740964	171.818	0.959602
g_Haliangium	f_Haliangiaceae	o_Myxococcales	c_Deltaproteobacteria	p_Deltaproteobacteria	166	0.74772	156.343	0.984972
g_Uncultured_Archangiaceae_bacterium	f_KD3-10	o_Myxococcales	c_Deltaproteobacteria	p_Deltaproteobacteria	83	0.595642	30.5429	0.52094
g_Uncultured_KD3-10_bacterium	f_KD3-10	o_Myxococcales	c_Deltaproteobacteria	p_Deltaproteobacteria	120	0.645669	142.474	0.740658
g_Uncultured_Mle1-27_bacterium	f_Mle1-27	o_Myxococcales	c_Deltaproteobacteria	p_Deltaproteobacteria	156	0.727811	166.169	0.939272
g_Corallococcus	f_Myxococcaceae	o_Myxococcales	c_Deltaproteobacteria	p_Deltaproteobacteria	79	0.589928	100.301	0.49645
g_Uncultured_Myxococcaceae_bacterium	f_Myxococcaceae	o_Myxococcales	c_Deltaproteobacteria	p_Deltaproteobacteria	142	0.691011	86.629	0.885969
g_Uncultured_P3OB-42_bacterium	f_P3OB-42	o_Myxococcales	c_Deltaproteobacteria	p_Deltaproteobacteria	114	0.638961	31.6789	0.742461
g_Phaselicystis	f_Phaselicystidaceae	o_Myxococcales	c_Deltaproteobacteria	p_Deltaproteobacteria	173	0.766355	223.228	1
g_Minicystis	f_Polyangiaceae	o_Myxococcales	c_Deltaproteobacteria	p_Deltaproteobacteria	86	0.59854	35.9046	0.546167
g_Pajaroellobacter	f_Polyangiaceae	o_Myxococcales	c_Deltaproteobacteria	p_Deltaproteobacteria	121	0.659517	96.8733	0.745922
g_Polyangium	f_Polyangiaceae	o_Myxococcales	c_Deltaproteobacteria	p_Deltaproteobacteria	115	0.645669	40.0069	0.73123
g_Sorangium	f_Polyangiaceae	o_Myxococcales	c_Deltaproteobacteria	p_Deltaproteobacteria	42	0.520085	4.40555	0.269437
g_Uncultured_Polyangiaceae_bacterium	f_Polyangiaceae	o_Myxococcales	c_Deltaproteobacteria	p_Deltaproteobacteria	157	0.725664	142.69	0.94601
g_Sandaracinus	f_Sandaracinaceae	o_Myxococcales	c_Deltaproteobacteria	p_Deltaproteobacteria	141	0.694915	300.373	0.841637
g_Uncultured_Sandaracinaceae_bacterium	f_Sandaracinaceae	o_Myxococcales	c_Deltaproteobacteria	p_Deltaproteobacteria	164	0.743202	137.363	0.977431
g_Vulgatibacter	f_Vulgatibacteraceae	o_Myxococcales	c_Deltaproteobacteria	p_Deltaproteobacteria	25	0.5	77.9175	0.065844
g_Uncultured_Syntrophobacterales_bacterium	f_Uncultured_Syntrophobacterales_bacterium	o_RCP2-54	c_Deltaproteobacteria	p_Deltaproteobacteria	17	0.489066	174.129	0.103756
g_Uncultured_B10-SB3A_bacterium	f_Uncultured_bacterium	o_B10-SB3A	c_Ktedonobacteria	p_Chloroflexi	163	0.740964	271.088	0.955664
g_Uncultured_B12-WMSP1_bacterium	f_Uncultured_bacterium	o_B12-WMSP1	c_Ktedonobacteria	p_Chloroflexi	139	0.692958	174.655	0.808929
g_Uncultured_Ktedonobacterales	f_Uncultured_Ktedonobacterales_bacterium	o_B12-WMSP1	c_Ktedonobacteria	p_Chloroflexi	153	0.721408	321.075	0.858911
g_Uncultured_C0119_bacterium	f_Uncultured_bacterium	o_C0119	c_Ktedonobacteria	p_Chloroflexi	34	0.523404	31.9363	0.146449
g_1921-2	f_Ktedonobacteraceae	o_Ktedonobacterales	c_Ktedonobacteria	p_Chloroflexi	129	0.6703	173.445	0.739716
g_1921-3	f_Ktedonobacteraceae	o_Ktedonobacterales	c_Ktedonobacteria	p_Chloroflexi	163	0.745455	243.08	0.941748
g_FCPS473	f_Ktedonobacteraceae	o_Ktedonobacterales	c_Ktedonobacteria	p_Chloroflexi	132	0.677686	186.302	0.746705
g_G12-WMSP1	f_Ktedonobacteraceae	o_Ktedonobacterales	c_Ktedonobacteria	p_Chloroflexi	137	0.68144	135.834	0.849558
g_HSB_OF53-F07	f_Ktedonobacteraceae	o_Ktedonobacterales	c_Ktedonobacteria	p_Chloroflexi	133	0.679558	225.759	0.7615
g_JG30a-KF-32	f_Ktedonobacteraceae	o_Ktedonobacterales	c_Ktedonobacteria	p_Chloroflexi	141	0.694915	224.237	0.801857
g_Thermosporothrix	f_Ktedonobacteraceae	o_Ktedonobacterales	c_Ktedonobacteria	p_Chloroflexi	138	0.692958	186.695	0.822064
g_Uncultured_Ktedonobacteraceae_bacterium	f_Ktedonobacteraceae	o_Ktedonobacterales	c_Ktedonobacteria	p_Chloroflexi	148	0.713043	259.059	0.825423
g_Anaerolinea	f_Anaerolineaceae	o_Anaerolineales	c_Anaerolineae	p_Chloroflexi	71	0.577465	226.904	0.416968
g_Uncultured_Caldilineaceae_bacterium	f_Caldilineaceae	o_Caldilineales	c_Anaerolineae	p_Chloroflexi	72	0.580189	24.382	0.442765
g_Uncultured_RBG-13-54-9_bacterium	f_Uncultured_Chloroflexi_bacterium	o_RBG-13-54-9	c_Anaerolineae	p_Chloroflexi	73	0.578824	84.6593	0.388293
g_Uncultured_A4b_bacterium	f_A4b	o_SBR1031	c_Anaerolineae	p_Chloroflexi	136	0.687151	70.2847	0.845173
g_Chloronema	f_Chloroflexaceae	o_Chloroflexales	c_Chloroflexia	p_Chloroflexi	107	0.632391	55.9059	0.652684
g_FFCH7168	f_Chloroflexaceae	o_Chloroflexales	c_Chloroflexia	p_Chloroflexi	120	0.65252	53.77	0.755695
g_Herpetosiphon	f_Herpetosiphonaceae	o_Chloroflexales	c_Chloroflexia	p_Chloroflexi	113	0.640625	108.33	0.700467
g_Uncultured_Roseiflexaceae_bacterium	f_Roseiflexaceae	o_Chloroflexales	c_Chloroflexia	p_Chloroflexi	81	0.589928	91.1121	0.448216
g_Uncultured_Elev-1554_bacterium	f_Uncultured_bacterium	o_Elev-1554	c_Chloroflexia	p_Chloroflexi	129	0.672131	216.447	0.728885
g_Uncultured_JG30-KF-CM45_bacterium	f_JG30-KF-CM45	o_Thermomicrobiales	c_Chloroflexia	p_Chloroflexi	164	0.745455	381.483	0.953465
g_Uncultured_Gitt-GS-136_bacterium	f_Uncultured_bacterium	o_Uncultured_bacterium	c_Gitt-GS-136	p_Chloroflexi	106	0.630769	45.5974	0.670173
g_Uncultured_JG30-KF-CM66_bacterium	f_Uncultured_bacterium	o_Uncultured_bacterium	c_JG30-KF-CM66	p_Chloroflexi	142	0.696884	112.081	0.879993
g_Uncultured_Caldilinea_sp.	f_Uncultured_Caldilinea_sp.	o_Uncultured_Caldilinea_sp.	c_JG30-KF-CM66	p_Chloroflexi	38	0.526767	48.0665	0.188775
g_Uncultured_KD4-96_bacterium	f_Uncultured_bacterium	o_Uncultured_bacterium	c_KD4-96	p_Chloroflexi	84	0.597087	70.616	0.470353
g_Uncultured_P2-11E_bacterium	f_Uncultured_bacterium	o_Uncultured_bacterium	c_P2-11E	p_Chloroflexi	53	0.545455	14.6304	0.305152
g_SWB02	f_Hyphomonadaceae	o_Caulobacterales	c_Alphaproteobacteria	p_Alphaproteobacteria	81	0.587112	27.8412	0.509376
g_Rhodomicrobium	f_Rhodomicrobiaceae	o_Rhizobiales	c_Alphaproteobacteria	p_Alphaproteobacteria	66	0.559091	16.2759	0.40181
g_Uncultured_Magnetospirillaceae_bacterium	f_Magnetospirillaceae	o_Rhodospirillales	c_Alphaproteobacteria	p_Alphaproteobacteria	18	0.47767	0.626861	0.098069
g_Uncultured_Rickettsiales	f_SM2D12	o_Rickettsiales	c_Alphaproteobacteria	p_Alphaproteobacteria	91	0.607407	29.0849	0.590014
g_Sphingoaurantiacus	f_Sphingomonadaceae	o_Sphingomonadales	c_Alphaproteobacteria	p_Alphaproteobacteria	44	0.522293	19.7016	0.230508
g_Burkholderia-Caballeronia-Paraburkholderia	f_Burkholderiaceae	o_Betaproteobacteriales	c_Betaproteobacteria	p_Betaproteobacteria	105	0.627551	113.941	0.654413
g_Delftia	f_Burkholderiaceae	o_Betaproteobacteriales	c_Betaproteobacteria	p_Betaproteobacteria	114	0.645669	146.847	0.714894
g_Thiobacillus	f_Hydrogenophilaceae	o_Betaproteobacteriales	c_Betaproteobacteria	p_Betaproteobacteria	60	0.556561	70.2026	0.31962
g_Uncultured_SHA-26_bacterium	f_Uncultured_bacterium	o_Uncultured_bacterium	c_SHA-26	p_Chloroflexi	9	0.468571	0.359995	0.041944
g_Craurococcus	f_Acetobacteraceae	o_Acetobacterales	c_Alphaproteobacteria	p_Alphaproteobacteria	38	0.522293	127.918	0.121615
g_Uncultured_Alphaproteobacterium	f_Uncultured	o_Elsterales	c_Alphaproteobacteria	p_Alphaproteobacteria	25	0.506173	35.327	0.111677
g_Uncultured_Elsterales_bacterium	f_Uncultured	o_Elsterales	c_Alphaproteobacteria	p_Alphaproteobacteria	22	0.505133	64.9202	0.10013
g_Uncultured_Rhizobiales_bacterium	f_Uncultured_bacterium	o_Rhizobiales	c_Alphaproteobacteria	p_Alphaproteobacteria	59	0.554054	73.8204	0.327921
g_Uncultured_Rhodospirillaceae	f_Uncultured_Rhodospirillaceae_bacterium	o_Uncultured	c_Alphaproteobacteria	p_Alphaproteobacteria	57	0.556561	22.5029	0.299411
g_Uncultured_Stella_sp._bacterium	f_Uncultured_Stella_sp.	o_Uncultured	c_Alphaproteobacteria	p_Alphaproteobacteria	27	0.504098	4.75218	0.131806
g_Cupriavidus	f_Burkholderiaceae	o_Betaproteobacteriales	c_Betaproteobacteria	p_Betaproteobacteria	99	0.621212	51.8654	0.605743
g_Azoarcus	f_Rhodocyclaceae	o_Betaproteobacteriales	c_Betaproteobacteria	p_Betaproteobacteria	69	0.569444	36.1638	0.401905
g_Uncultured_Deltaproteobacterium	f_Uncultured_proteobacterium	o_MBNT15	c_Deltaproteobacteria	p_Deltaproteobacteria	87	0.59854	139.034	0.537794
g_Uncultured_27F-1492R_bacterium	f_27F-1492R	o_Myxococcales	c_Deltaproteobacteria	p_Deltaproteobacteria	47	0.538293	18.7658	0.251655
g_Uncultured_bacteriap25_bacterium	f_bacteriap25	o_Myxococcales	c_Deltaproteobacteria	p_Deltaproteobacteria	77	0.58156	95.4843	0.404692
g_0319-6G20_metagenome	f_0319-6G20	o_Oligoflexales	c_Deltaproteobacteria	p_Deltaproteobacteria	69	0.572093	22.8904	0.420002
g_Uncultured_Syntrophaceae_bacterium	f_Syntrophaceae	o_Syntrophobacterales	c_Deltaproteobacteria	p_Deltaproteobacteria	38	0.515723	11.9669	0.191515
g_Ktedonobacter	f_Ktedonobacteraceae	o_Ktedonobacterales	c_Ktedonobacteria	p_Chloroflexi	64	0.565517	149.193	0.297666
g_Uncultured_Ktedonobacterales_bacterium	f_Uncultured_bacterium	o_Ktedonobacterales	c_Ktedonobacteria	p_Chloroflexi	16	0.479532	20.3349	0.068099
g_Uncultured_Chloroflexi_bacterium	f_Uncultured_Chloroflexi_bacterium	o_Uncultured_Chloroflexi_bacterium	c_AD3	p_Chloroflexi	49	0.543046	115.248	0.244802
g_Uncultured_Ardenticatenales_bacterium	f_Uncultured	o_Ardenticatenales	c_Anaerolineae	p_Chloroflexi	46	0.532468	4.14431	0.275881
g_Uncultured_C10-SB1A_bacterium	f_Uncultured_bacterium	o_C10-SB1A	c_Anaerolineae	p_Chloroflexi	33	0.514644	40.0963	0.146643
g_Uncultured_AKYG1722_bacterium	f_AKYG1722	o_Thermomicrobiales	c_Chloroflexia	p_Chloroflexi	24	0.49697	4.2204	0.112606
g_Uncultured_Longimicrobiaceae_bacterium	f_Longimicrobiaceae	o_Longimicrobiales	c_Longimicrobia	p_Gemmatimonadetes	22	0.504098	62.2531	0.050108
g_Roseococcus	f_Acetobacteraceae	o_Acetobacterales	c_Alphaproteobacteria	p_Alphaproteobacteria	9	0.407285	11.4536	0.009289
g_Roseomonas	f_Acetobacteraceae	o_Acetobacterales	c_Alphaproteobacteria	p_Alphaproteobacteria	11	0.470363	7.53066	0.018048
g_Uncultured_Rhodospirillales_bacterium	f_Uncultured	o_Elsterales	c_Alphaproteobacteria	p_Alphaproteobacteria	10	0.435398	22.5227	0.01292
g_Uncultured_Rhizobiaceae_bacterium	f_Rhizobiaceae	o_Rhizobiales	c_Alphaproteobacteria	p_Alphaproteobacteria	35	0.521186	92.388	0.143716
g_Castellaniella	f_Burkholderiaceae	o_Betaproteobacteriales	c_Betaproteobacteria	p_Betaproteobacteria	14	0.471264	10.776	0.025225
g_Uncultured_Betaproteobacterium_WY25	f_Uncultured	o_Betaproteobacteriales	c_Betaproteobacteria	p_Betaproteobacteria	18	0.502041	31.7122	0.056666
g_Uncultured_JG30-KF-AS9_bacterium	f_JG30-KF-AS9	o_Ktedonobacterales	c_Ktedonobacteria	p_Chloroflexi	78	0.588517	227.093	0.454179
g_OLB13	f_A4b	o_SBR1031	c_Anaerolineae	p_Chloroflexi	36	0.515723	27.6457	0.179703
g_Uncultured_AKIW781_bacterium	f_AKIW781	o_Kallotenuales	c_Chloroflexia	p_Chloroflexi	19	0.49497	29.0846	0.051699
g_Nitrolancea	f_Thermomicrobiaceae	o_Thermomicrobiales	c_Chloroflexia	p_Chloroflexi	9	0.464151	8.03363	0.017024
g_Uncultured_NLS2-31_bacterium	f_Uncultured_bacterium	o_Uncultured_bacterium	c_NLS2-31	p_Chloroflexi	9	0.454713	15.3082	0.018638
g_Uncultured_OLB14_bacterium	f_Uncultured_bacterium	o_Uncultured_bacterium	c_OLB14	p_Chloroflexi	16	0.488095	16.3897	0.054533
g_Uncultured_TK10_bacterium	f_Uncultured_bacterium	o_Uncultured_bacterium	c_TK10	p_Chloroflexi	15	0.486166	23.1053	0.030757
g_Methylocystis	f_Beijerinckiaceae	o_Rhizobiales	c_Alphaproteobacteria	p_Alphaproteobacteria	10	0.462406	1.46543	0.043251
g_Uncultured_Beijerinckiaceae_bacterium	f_Beijerinckiaceae	o_Rhizobiales	c_Alphaproteobacteria	p_Alphaproteobacteria	16	0.489066	19.1182	0.061517
g_Pandoraea	f_Burkholderiaceae	o_Betaproteobacteriales	c_Betaproteobacteria	p_Betaproteobacteria	72	0.574766	41.5134	0.427964
g_Uncultured_Myxococcales_bacterium	f_Uncultured_bacterium	o_Myxococcales	c_Deltaproteobacteria	p_Deltaproteobacteria	40	0.531317	16.4	0.243337
g_Uncultured_0319-6G20_bacterium	f_0319-6G20	o_Oligoflexales	c_Deltaproteobacteria	p_Deltaproteobacteria	133	0.677686	142.158	0.805201
g_Unidentified_JG30-KF-AS9_bacterium	f_JG30-KF-AS9	o_Ktedonobacterales	c_Ktedonobacteria	p_Chloroflexi	81	0.589928	46.2299	0.493782
g_BacC-u-018	f_Ktedonobacteraceae	o_Ktedonobacterales	c_Ktedonobacteria	p_Chloroflexi	45	0.538293	53.4671	0.240804
g_Acidiphilium	f_Acetobacteraceae	o_Acetobacterales	c_Alphaproteobacteria	p_Alphaproteobacteria	4	0.404605	0.887543	0.009921
g_Uncultured_KF-JG30-B3_bacterium	f_KF-JG30-B3	o_Rhizobiales	c_Alphaproteobacteria	p_Alphaproteobacteria	35	0.525641	93.3177	0.179535
g_Acidisphaera	f_Acetobacteraceae	o_Acetobacterales	c_Alphaproteobacteria	p_Alphaproteobacteria	19	0.49497	52.8344	0.090495
g_Uncultured_Acetobacteraceae_bacterium	f_Acetobacteraceae	o_Acetobacterales	c_Alphaproteobacteria	p_Alphaproteobacteria	11	0.474903	4.0616	0.052873
g_Uncultured_Stella_sp.	f_Uncultured	o_Elsterales	c_Alphaproteobacteria	p_Alphaproteobacteria	6	0.395498	7.94176	0.006092
g_Chitinimonas	f_Chitinimonadaceae	o_Betaproteobacteriales	c_Betaproteobacteria	p_Betaproteobacteria	67	0.56682	24.8987	0.434623
g_Uncultured_Napoli-4B-65_bacterium	f_Uncultured_bacterium	o_Napoli-4B-65	c_Dehalococcoidia	p_Chloroflexi	5	0.431579	1.10391	0.016392
g_Rhodovarius	f_Acetobacteraceae	o_Acetobacterales	c_Alphaproteobacteria	p_Alphaproteobacteria	14	0.456401	5.11543	0.054861
g_Defluviicoccus	f_Rhodopirillaceae	o_Rhodospirillales	c_Alphaproteobacteria	p_Alphaproteobacteria	54	0.546667	36.8804	0.335783
g_Methylibium	f_Burkholderiaceae	o_Betaproteobacteriales	c_Betaproteobacteria	p_Betaproteobacteria	55	0.543046	7.01573	0.342392
g_Uncultured_Betaproteobacteriales_bacterium	f_Uncultured	o_Betaproteobacteriales	c_Betaproteobacteria	p_Betaproteobacteria	32	0.518987	27.3581	0.1491
g_Myxococcus	f_Myxococcaceae	o_Myxococcales	c_Deltaproteobacteria	p_Deltaproteobacteria	32	0.511435	126.045	0.168942
g_Aetherobacter	f_Polyangiaceae	o_Myxococcales	c_Deltaproteobacteria	p_Deltaproteobacteria	55	0.55157	8.00337	0.348946
g_Kouleothrix	f_Roseiflexaceae	o_Chloroflexales	c_Chloroflexia	p_Chloroflexi	56	0.549107	17.3335	0.323182
g_Candidatus_Alysiosphaera	f_Geminicoccaceae	o_Tistrellales	c_Alphaproteobacteria	p_Alphaproteobacteria	36	0.530172	96.1743	0.152439
g_1959-1	f_Ktedonobacteraceae	o_Ktedonobacterales	c_Ktedonobacteria	p_Chloroflexi	17	0.485207	1.1229	0.081839
g_Alsobacter	f_Rhizobiales_Incertae_Sedis	o_Rhizobiales	c_Alphaproteobacteria	p_Alphaproteobacteria	92	0.602941	70.7812	0.574363
g_Uncultured_Sphingomonadaceae_bacterium	f_Sphingomonadaceae	o_Sphingomonadales	c_Alphaproteobacteria	p_Alphaproteobacteria	15	0.486166	4.37445	0.080955
g_Archangium	f_Archangiaceae	o_Myxococcales	c_Deltaproteobacteria	p_Deltaproteobacteria	68	0.56682	31.0536	0.417584
g_Aggregicoccus	f_Myxococcaceae	o_Myxococcales	c_Deltaproteobacteria	p_Deltaproteobacteria	49	0.538293	12.4995	0.313298
g_Uncultured_Holosporaceae_bacterium	f_Holosporaceae	o_Holosporales	c_Alphaproteobacteria	p_Alphaproteobacteria	19	0.479532	0.454577	0.129426
g_Uncultured_Hyphomicrobiaceae_bacterium	f_Micropepsaceae	o_Micropepsales	c_Alphaproteobacteria	p_Alphaproteobacteria	137	0.685237	84.5085	0.855031
g_Candidatus_Paracaedibacter	f_Paracaedibacteraceae	o_Paracaedibacterales	c_Alphaproteobacteria	p_Alphaproteobacteria	29	0.503067	8.57169	0.180705
g_Methylorosula	f_Beijerinckiaceae	o_Rhizobiales	c_Alphaproteobacteria	p_Alphaproteobacteria	118	0.647368	49.9131	0.759454
g_Unidentified_Hyphomicrobiaceae_bacterium	f_Hyphomicrobiaceae	o_Rhizobiales	c_Alphaproteobacteria	p_Alphaproteobacteria	39	0.525641	12.9944	0.21954
g_Ochrobactrum	f_Rhizobiaceae	o_Rhizobiales	c_Alphaproteobacteria	p_Alphaproteobacteria	115	0.645669	54.1791	0.728008
g_Acidovorax	f_Burkholderiaceae	o_Betaproteobacteriales	c_Betaproteobacteria	p_Betaproteobacteria	57	0.556561	38.9064	0.343461
g_Comamonas	f_Burkholderiaceae	o_Betaproteobacteriales	c_Betaproteobacteria	p_Betaproteobacteria	27	0.510373	2.04201	0.171071
g_Duganella	f_Burkholderiaceae	o_Betaproteobacteriales	c_Betaproteobacteria	p_Betaproteobacteria	66	0.568129	11.3154	0.434871
g_Pseudorhodoferax	f_Burkholderiaceae	o_Betaproteobacteriales	c_Betaproteobacteria	p_Betaproteobacteria	105	0.630769	78.2038	0.646562
g_Methylobacillus	f_Methylophilaceae	o_Betaproteobacteriales	c_Betaproteobacteria	p_Betaproteobacteria	49	0.54185	4.3943	0.328116
g_Uncultured_Rhodocyclaceae_bacterium	f_Rhodocyclaceae	o_Betaproteobacteriales	c_Betaproteobacteria	p_Betaproteobacteria	25	0.501018	18.3018	0.150726
g_Blfdi19_metagenome	f_Blfdi19	o_Myxococcales	c_Deltaproteobacteria	p_Deltaproteobacteria	87	0.597087	44.4279	0.562404
g_Uncultured_Oligoflexaceae_bacterium	f_Oligoflexaceae	o_Oligoflexales	c_Deltaproteobacteria	p_Deltaproteobacteria	19	0.49004	13.6346	0.096329
g_Asticcacaulis	f_Caulobacteraceae	o_Caulobacterales	c_Alphaproteobacteria	p_Alphaproteobacteria	21	0.504098	60.8205	0.0922
g_Candidatus_Jidaibacter	f_Midichloriaceae	o_Rickettsiales	c_Alphaproteobacteria	p_Alphaproteobacteria	77	0.58156	27.0234	0.484262
g_Brevundimonas	f_Caulobacteraceae	o_Caulobacterales	c_Alphaproteobacteria	p_Alphaproteobacteria	107	0.627551	63.8847	0.661199
g_Roseiarcus	f_Beijerinckiaceae	o_Rhizobiales	c_Alphaproteobacteria	p_Alphaproteobacteria	29	0.507216	27.0705	0.165414
g_Roseateles	f_Burkholderiaceae	o_Betaproteobacteriales	c_Betaproteobacteria	p_Betaproteobacteria	95	0.605911	33.0589	0.606714
g_Ensifer	f_Rhizobiaceae	o_Rhizobiales	c_Alphaproteobacteria	p_Alphaproteobacteria	17	0.482353	1.19395	0.09383
g_Nitratireductor	f_Rhizobiaceae	o_Rhizobiales	c_Alphaproteobacteria	p_Alphaproteobacteria	25	0.474903	3.62801	0.126175
g_Uncultured_B1-7BS_bacterium	f_B1-7BS	o_Betaproteobacteriales	c_Betaproteobacteria	p_Betaproteobacteria	30	0.502041	15.2984	0.175486
g_Uncultured_Myxococcales	f_Blfdi19	o_Myxococcales	c_Deltaproteobacteria	p_Deltaproteobacteria	51	0.540659	20.4331	0.302647
g_GAS113	f_Xanthobacteraceae	o_Rhizobiales	c_Alphaproteobacteria	p_Alphaproteobacteria	9	0.461538	6.03567	0.030507
g_Roseiflexus	f_Roseiflexaceae	o_Chloroflexales	c_Chloroflexia	p_Chloroflexi	23	0.487129	19.1279	0.083007
g_Uncultured_FS117-23B-02_bacterium	f_Uncultured_bacterium	o_FS117-23B-02	c_Dehalococcoidia	p_Chloroflexi	13	0.484252	12.4692	0.047501
g_1174-901-12	f_Beijerinckiaceae	o_Rhizobiales	c_Alphaproteobacteria	p_Alphaproteobacteria	6	0.444846	1.68056	0.022238
g_Cajanus_cajan_(pigeon_pea)	f_Mitochondria	o_Rickettsiales	c_Alphaproteobacteria	p_Alphaproteobacteria	7	0.464151	70.0192	0.040623
g_Uncultured_Thermosporothrix_sp.	f_JG30-KF-AS9	o_Ktedonobacterales	c_Ktedonobacteria	p_Chloroflexi	15	0.487129	2.55027	0.094733
g_Uncultured_C0120_bacterium	f_Uncultured_Chloroflexi_bacterium	o_C0120	c_Ktedonobacteria	p_Chloroflexi	6	0.452206	1.27425	0.022946
g_Bordetella	f_Burkholderiaceae	o_Betaproteobacteriales	c_Betaproteobacteria	p_Betaproteobacteria	2	0.335607	1	0.001367
g_Uncultured_RCP2-54_bacterium	f_Uncultured_bacterium	o_RCP2-54	c_Deltaproteobacteria	p_Deltaproteobacteria	10	0.460674	4.33256	0.046464
g_Sphaerobacter	f_Thermomicrobiaceae	o_Thermomicrobiales	c_Chloroflexia	p_Chloroflexi	1	0.358601	0	0.00349
