# Supplementary material for: Acidification suppresses the natural capacity of soil microbiome to fight pathogenic Fusarium infections
Source: Nat Commun. 2023 Aug 22;14:5090. doi: 10.1038/s41467-023-40810-z (PMC10444831; doi:10.1038/s41467-023-40810-z)
Supplement: Supplementary file 6 — Source Data [file 41467_2023_40810_MOESM6_ESM.xlsx]

## Sheet: Figure 2a
Figure 2a Correlation coefficients and adjusted p-value.
coefficient
	MC	pH	SOC	DOC	TN	NO3-	NH4+	C:N	TP	AP	TK	AK	CEC	Sand	Silt	Clay
Plant height	0.0147392	0.334276	0.0254581	0.0887838	0.0806367	-0.0325693	-0.33268	0.101578	0.0850834	0.0931051	-0.0873558	0.111535	-0.0596484	0.00308601	-0.0294382	-0.033639
Root length	-0.349751	0.453636	0.34763	0.273145	0.163397	0.197589	0.190143	-0.0959067	0.214003	0.189775	-0.131093	0.0595022	0.0591162	-0.018772	0.1742	-0.157834
Disease severity	0.135542	-0.509109	-0.223715	-0.17452	-0.202445	0.0381153	0.085708	-0.115382	-0.0642599	-0.15546	0.234321	-0.236078	0.0452644	-0.212642	0.115403	0.124798
p-value
	MC	pH	SOC	DOC	TN	NO3-	NH4+	C:N	TP	AP	TK	AK	CEC	Sand	Silt	Clay
Plant height	0.88035	1.83809e-05	0.784927	0.32801	0.365183	0.732832	2.00614e-05	0.257707	0.342318	0.304691	0.335915	0.207735	0.519948	0.973518	0.752016	0.726127
Root length	6.5327e-06	1.09667e-09	7.44098e-06	0.000656608	0.0545717	0.0169776	0.0225919	0.290257	0.00930639	0.0226381	0.138562	0.519948	0.519948	0.841881	0.0389228	0.0652388
Disease severity	0.122779	3.57457e-12	0.00637978	0.0389228	0.0144195	0.687891	0.342318	0.189454	0.485039	0.0686912	0.00412879	0.00385546	0.626923	0.00974179	0.189454	0.157844

## Sheet: Figure 2b
Figure 2b Stepwise regression model of disease severity and soil properties.
#Multiple linear regression using all environmental variables
fit1 <- lm(dsi~mc+ph+soc+doc+tn+no3+nh4+cn+tp+ap+tk+ak+cec+sand+silt+clay, data = dat_standardized)
summary(fit1) #simple statistics for fitting equations
Call:
lm(formula = dsi ~ mc + ph + soc + doc + tn + no3 + nh4 + cn +
tp + ap + tk + ak + cec + sand + silt + clay, data = dat_standardized)
Residuals:
Min 1Q Median 3Q Max
-1.71216 -0.55511 -0.00131 0.49611 1.77302
Coefficients:
Estimate Std. Error t value Pr(>|t|)
(Intercept) -3.447e-16 5.718e-02 0.000 1.00000
mc -8.930e-02 9.297e-02 -0.961 0.33820
ph -4.345e-01 7.782e-02 -5.584 9.63e-08 ***
soc 1.719e-01 1.242e-01 1.384 0.16838
doc -6.701e-02 8.229e-02 -0.814 0.41665
tn -5.952e-01 1.181e-01 -5.038 1.24e-06 ***
no3 3.056e-01 1.532e-01 1.995 0.04771 *
nh4 1.732e-01 9.406e-02 1.841 0.06740
cn 1.626e-01 1.744e-01 0.933 0.35244
tp 2.843e-01 1.067e-01 2.665 0.00846 **
ap -1.803e-01 1.010e-01 -1.785 0.07611
tk 1.946e-01 1.598e-01 1.218 0.22506
ak -1.637e-01 7.390e-02 -2.216 0.02808 *
cec -1.602e-02 1.064e-01 -0.150 0.88057
sand 1.999e-01 5.496e-01 0.364 0.71658
silt 2.663e-01 4.659e-01 0.572 0.56833
clay 2.227e-01 2.917e-01 0.764 0.44625
---
Signif. codes: 0 ‘***’ 0.001 ‘**’ 0.01 ‘*’ 0.05 ‘.’ 0.1 ‘ ’ 1
Residual standard error: 0.7671 on 163 degrees of freedom
Multiple R-squared: 0.4641, Adjusted R-squared: 0.4115
F-statistic: 8.823 on 16 and 163 DF, p-value: 2.818e-15
#Multiple linear regression using significant environmental variables
fit2 <- lm(dsi~ph+tn+no3+tp+ak, data = dat_standardized)
summary(fit2)
Call:
lm(formula = dsi ~ ph + tn + no3 + tp + ak, data = dat_standardized)
Residuals:
Min 1Q Median 3Q Max
-1.70392 -0.68395 -0.01303 0.57093 2.01593
Coefficients:
Estimate Std. Error t value Pr(>|t|)
(Intercept) -2.826e-16 5.957e-02 0.000 1.000000
ph -4.637e-01 6.276e-02 -7.388 5.95e-12 ***
tn -2.852e-01 7.342e-02 -3.884 0.000146 ***
no3 2.806e-01 6.456e-02 4.345 2.36e-05 ***
tp 1.559e-01 7.183e-02 2.171 0.031300 *
ak -2.730e-01 6.369e-02 -4.286 3.01e-05 ***
---
Signif. codes: 0 ‘***’ 0.001 ‘**’ 0.01 ‘*’ 0.05 ‘.’ 0.1 ‘ ’ 1
Residual standard error: 0.7993 on 174 degrees of freedom
Multiple R-squared: 0.379, Adjusted R-squared: 0.3612
F-statistic: 21.24 on 5 and 174 DF, p-value: < 2.2e-16
#An initial regression model is first constructed that only contained one intercept
fit0 <- lm(dsi~1, data = dat_standardized)
#Forward selection was applied to gradually add new predictive variables until the model
#is optimal with minimum AIC value.
library(MASS)
stepAIC(fit0, direction = 'forward',
scope = list(lower = fit0, upper = ~ph+tn+no3+tp+ak))
Start: AIC=1
dsi ~ 1
Df Sum of Sq RSS AIC
+ ph 1 44.578 134.42 -48.554
+ ak 1 9.675 169.32 -7.004
+ tn 1 8.051 170.95 -5.287
+ no3 1 4.815 174.19 -1.911
+ tp 1 3.672 175.33 -0.734
<none> 179.00 0.997
Step: AIC=-48.55
dsi ~ ph
Df Sum of Sq RSS AIC
+ ak 1 6.9122 127.51 -56.057
+ no3 1 5.6391 128.78 -54.269
+ tn 1 1.7682 132.65 -48.938
<none> 134.42 -48.554
+ tp 1 0.0060 134.42 -46.562
Step: AIC=-56.06
dsi ~ ph + ak
Df Sum of Sq RSS AIC
+ no3 1 6.5396 120.97 -63.534
+ tn 1 2.2489 125.26 -57.260
<none> 127.51 -56.057
+ tp 1 0.4013 127.11 -54.624
Step: AIC=-63.53
dsi ~ ph + ak + no3
Df Sum of Sq RSS AIC
+ tn 1 6.8050 114.17 -71.955
<none> 120.97 -63.534
+ tp 1 0.1781 120.79 -61.799
Step: AIC=-71.95
dsi ~ ph + ak + no3 + tn
Df Sum of Sq RSS AIC
+ tp 1 3.0104 111.16 -74.765
<none> 114.17 -71.955
Step: AIC=-74.77
dsi ~ ph + ak + no3 + tn + tp
Call:
lm(formula = dsi ~ ph + ak + no3 + tn + tp, data = dat_standardized)
Coefficients:
(Intercept) ph ak no3 tn tp
-2.826e-16 -4.637e-01 -2.730e-01 2.806e-01 -2.852e-01 1.559e-01

## Sheet: Figure 2c
Figure 2c NMDS ordinations for the bacterial communities from soil samples of different pH.
pH	NMDS1	NMDS2
5.1	-0.19733	0.06047
5.32	-0.14895	0.06543
4.57	-0.11877	-0.04101
4.7	-0.1029	-0.14159
4.48	-0.11766	-0.08247
4.26	-0.16376	-0.10142
4.84	-0.07907	-0.03891
4.83	-0.10646	0.048454
4.52	-0.08749	-0.12188
5.58	-0.13286	0.121997
4.34	-0.02474	-0.21373
4.83	-0.16622	-0.07028
4.92	-0.09255	0.037768
5.25	-0.24516	0.035556
4.45	-0.19824	-0.08525
4.99	-0.02149	0.010404
4.5	-0.13775	-0.15222
4.57	-0.14952	-0.1025
4.85	-0.0225	0.108105
4.72	-0.02229	0.077969
4.66	-0.16836	-0.14077
5.06	-0.02473	0.118442
5.24	0.061142	0.154722
4.94	-0.18773	0.009334
4.61	-0.21765	-0.11124
4.74	-0.12256	-0.05264
5.52	-0.06809	0.059308
4.9	-0.07916	0.112485
4.71	-0.15518	0.085061
4.8	-0.15001	-0.04827
4.64	-0.15214	0.006047
4.15	-0.16373	-0.0844
4.77	-0.22504	0.003827
5.28	-0.07421	0.178239
4.86	-0.14704	0.104022
4.56	-0.05105	0.009833
4.19	-0.17514	-0.0915
4.51	-0.16295	0.012638
4.91	-0.09388	0.021625
5.05	-0.08184	0.055908
4.76	-0.1556	-0.0327
4.66	-0.17886	0.026327
4.85	-0.15466	0.044901
5.34	-0.09575	0.085283
5.23	-0.08306	0.094709
4.89	-0.235	0.113957
5.97	0.291129	0.02089
4.92	0.482748	-0.02486
5.56	0.490172	0.047629
5.44	0.410618	0.058708
6.05	0.426406	0.134044
6.26	0.406855	0.033306
5.91	0.440111	-0.0147
4.76	0.369852	-0.07761
6.65	0.392883	0.176641
6.29	0.388308	-0.07033
6.44	0.425843	-0.07048
6.12	0.45177	-0.11687
6.69	0.367556	-0.15808
6.84	0.333767	-0.08833

## Sheet: Figure 2d
Figure 2d NMDS ordinations for the fungal communities from soil samples of different pH.
pH	NMDS1	NMDS2
5.1	-0.11146	-0.16116
5.32	0.020131	-0.00498
4.57	-0.02769	-0.22672
4.7	0.009065	-0.07582
4.48	-0.08833	-0.1322
4.26	-0.10535	-0.233
4.84	-0.06949	0.091499
4.83	0.000798	0.205911
4.52	0.041792	-0.05482
5.58	0.086044	0.122393
4.34	-0.01905	-0.06156
4.83	0.008675	-0.12834
4.92	-0.03302	0.090926
5.25	-0.00774	-0.05777
4.45	-0.16871	-0.16703
4.99	-0.25952	0.10819
4.5	-0.19498	-0.06629
4.57	-0.34	-0.06245
4.85	-0.10025	0.019593
4.72	-0.21611	0.012346
4.66	-0.23553	0.063018
5.06	-0.01948	0.091982
5.24	-0.05293	0.021543
4.94	-0.04951	0.28094
4.61	-0.15708	-0.07412
4.74	0.005502	-0.10509
5.52	-0.1345	0.01939
4.9	-0.1438	0.032698
4.71	-0.15137	0.091298
4.8	0.009171	0.029115
4.64	-0.1858	0.092452
4.15	-0.24219	-0.04991
4.77	-0.12821	0.077048
5.28	-0.1362	0.189648
4.86	-0.16905	0.065033
4.56	-0.07714	-0.07663
4.19	0.040408	0.00373
4.51	0.022473	0.076325
4.91	-0.0933	0.008923
5.05	-0.23132	-0.01409
4.76	0.01737	-0.01618
4.66	-0.14913	0.06784
4.85	-0.10211	-0.2705
5.34	-0.14618	0.062925
5.23	-0.06215	-0.03701
4.89	-0.08166	0.132099
5.97	0.302489	0.049633
4.92	0.244868	-0.02226
5.56	0.280601	-0.04682
5.44	0.217577	-0.02239
6.05	0.33522	-0.07039
6.26	0.340785	0.034061
5.91	0.267983	-0.05383
4.76	0.282453	0.011447
6.65	0.387939	0.022756
6.29	0.322428	-0.04375
6.44	0.320348	0.08706
6.12	0.317975	0.066438
6.69	0.178526	0.081091
6.84	0.429698	-0.07426

## Sheet: Figure 2e
Figure 2e Copy numbers of the soil bacteria.
pH	Copy numbers (10^8)
4.15	2.64428
4.19	5.74054
4.26	2.63757
4.34	3.99131
4.45	1.03783
4.48	7.27112
4.5	0.78074
4.51	5.72597
4.52	4.86641
4.56	11.4889
4.57	1.52333
4.57	2.39476
4.61	11.2291
4.64	5.40085
4.66	5.33266
4.66	10.4844
4.7	4.45223
4.71	29.3469
4.72	9.37512
4.74	6.91077
4.76	8.86532
4.76	11.2936
4.77	5.4978
4.8	14.223
4.83	4.41841
4.83	1.43319
4.84	1.5705
4.85	7.07067
4.85	12.5577
4.86	8.25637
4.89	35.6903
4.9	15.4281
4.91	9.93947
4.92	7.72844
4.92	40.7337
4.94	10.5646
4.99	5.10717
5.05	4.92864
5.06	9.42289
5.1	26.5776
5.23	26.6452
5.24	11.2006
5.25	12.0879
5.28	18.5732
5.32	17.6527
5.34	28.1775
5.44	32.6147
5.52	5.13319
5.56	27.0395
5.58	7.28963
5.91	48.7781
5.97	50.6572
6.05	36.0237
6.12	22.8942
6.26	32.0214
6.29	31.7159
6.44	17.2012
6.65	58.3434
6.69	14.3194
6.84	24.3897

## Sheet: Figure 2f
Figure 2f Copy numbers of the soil fungi.
pH	Copy numbers (10^8)
4.15	6.56495
4.19	12.2844
4.26	4.73044
4.34	7.01444
4.45	4.25773
4.48	14.5086
4.5	3.19014
4.51	18.5277
4.52	16.6197
4.56	11.5953
4.57	2.82781
4.57	11.3807
4.61	31.2579
4.64	3.64812
4.66	11.9755
4.66	11.5953
4.7	17.818
4.71	19.8299
4.72	9.70171
4.74	11.0381
4.76	16.847
4.76	8.31734
4.77	12.4948
4.8	13.8115
4.83	6.07167
4.83	5.30944
4.84	2.528
4.85	10.8707
4.85	16.9044
4.86	15.3709
4.89	32.2891
4.9	18.5907
4.91	13.6715
4.92	13.3277
4.92	8.32448
4.94	24.4359
4.99	27.1028
5.05	10.724
5.06	5.57744
5.1	33.6381
5.23	31.9556
5.24	8.39777
5.25	21.7711
5.28	20.6547
5.32	7.38102
5.34	19.999
5.44	2.67982
5.52	10.1741
5.56	1.59738
5.58	14.484
5.91	12.1438
5.97	17.2014
6.05	4.25721
6.12	3.00728
6.26	1.39412
6.29	6.99873
6.44	3.49514
6.65	9.54999
6.69	11.3158
6.84	12.3463

## Sheet: Figure 2g
Figure 2g Shannon diversity index of the bacterial communities from soil samples of different pH ranges.
pH	Shannon
4.15	9.96948
4.19	9.47908
4.26	9.95507
4.34	10.1247
4.45	9.99429
4.48	10.4015
4.5	10.0378
4.51	10.4928
4.52	10.2374
4.56	10.2624
4.57	10.2623
4.57	10.3144
4.61	10.2801
4.64	10.0722
4.66	10.2116
4.66	10.5865
4.7	10.0646
4.71	10.4052
4.72	10.4196
4.74	10.661
4.76	10.5761
4.76	10.6394
4.77	10.2647
4.8	10.564
4.83	10.6855
4.83	10.5311
4.84	10.0876
4.85	10.6657
4.85	9.72262
4.86	10.6856
4.89	10.871
4.9	10.4001
4.91	10.5438
4.92	10.614
4.92	10.6881
4.94	10.791
4.99	10.7236
5.05	10.5152
5.06	10.6935
5.1	10.1042
5.23	10.6857
5.24	10.5573
5.25	10.522
5.28	10.4789
5.32	10.8952
5.34	10.8288
5.44	10.7642
5.52	10.6947
5.56	10.5418
5.58	10.4324
5.91	11.0739
5.97	11.1882
6.05	10.6065
6.12	10.6452
6.26	11.0637
6.29	10.6811
6.44	10.7533
6.65	10.8108
6.69	10.8773
6.84	11.1364

## Sheet: Figure 2h
Figure 2h Shannon diversity index of the fungal communities from soil samples of different pH ranges.
pH	Shannon
4.15	7.04278
4.19	6.29519
4.26	5.73715
4.34	6.55153
4.45	5.99854
4.48	6.38334
4.5	7.23895
4.51	7.44112
4.52	6.51916
4.56	6.94034
4.57	4.08901
4.57	6.80157
4.61	6.6221
4.64	6.21753
4.66	5.93633
4.66	7.57048
4.7	5.91127
4.71	6.95276
4.72	7.01632
4.74	6.44218
4.76	7.23368
4.76	6.71481
4.77	6.80231
4.8	7.2424
4.83	6.85398
4.83	6.99868
4.84	5.91369
4.85	7.76353
4.85	5.18391
4.86	7.19473
4.89	6.75862
4.9	7.21642
4.91	6.88995
4.92	6.8508
4.92	6.56058
4.94	6.39528
4.99	7.12007
5.05	7.03152
5.06	6.75934
5.1	7.26275
5.23	5.65146
5.24	6.87732
5.25	6.83753
5.28	6.87827
5.32	7.12828
5.34	7.70358
5.44	6.97681
5.52	7.8396
5.56	7.3235
5.58	6.53624
5.91	7.34913
5.97	7.41733
6.05	7.38397
6.12	6.17842
6.26	7.57945
6.29	6.67334
6.44	6.31197
6.65	6.15047
6.69	7.20328
6.84	6.87475

## Sheet: Figure 3a
Figure 3a Relative abundances of bacterial communities from soil samples of different pH ranges.
	Actinobacteria	Acidobacteria	Alphaproteobacteria	Betaproteobacteria	Gammaproteobacteria	Deltaproteobacteria	Firmicutes	Chloroflexi	Gemmatimonadetes	Planctomycetes	Others
4.0-4.5	0.291097	0.053155	0.046545	0.006067	0.005583	0.006058	0.030998	0.464235	0.005657	0.021628	0.068977
4.5-5.0	0.32555	0.088431	0.08133	0.018036	0.008203	0.009332	0.027757	0.333092	0.019177	0.023051	0.066041
5.0-6.0	0.354392	0.113453	0.111401	0.027658	0.009809	0.016836	0.037948	0.202881	0.02942	0.017799	0.078403
6.0-7.0	0.299371	0.092669	0.120147	0.052363	0.020284	0.044462	0.018099	0.182275	0.035911	0.008277	0.126142

## Sheet: Figure 3b
Figure 3b Relative abundances of fungal communities from soil samples of different pH ranges.
	Ascomycota	Basidiomycota	Rozellomycota	Others
4.0-4.5	0.922219	0.072416	0.000913	0.004452
4.5-5.0	0.92341	0.060613	0.003469	0.012508
5.0-6.0	0.951571	0.027638	0.000959	0.019832
6.0-7.0	0.890363	0.073648	0.013299	0.02269

[truncated: 10 more sheets: Figure 3c, Figure 3d, Figure 4a, Figure 4b, Figure 5b, Figure 5d, Figure 5f, Figure 5h, Figure 6a, Figure 6b]
